# Supplementary material for: Isolation of Ce(iv) centered polyoxoalkoxide sandwich-type complexes allows comparison of metal–oxygen bond covalency
Source: Chem Sci. 2025 Oct 13;16(46):21917–31. doi: 10.1039/d5sc06415e (PMC12533601; doi:10.1039/d5sc06415e)
Supplement: SC-016-D5SC06415E-s002 [file SC-016-D5SC06415E-s002.xyz]

81
3-Ce(Mo5)2
  Mo         -0.94601268034858      5.76615818301687     20.05560298712522
  Mo          1.49632631471621      8.14684202226435     19.63961509224821
  Mo          2.08888358503231      5.69042845784313     21.66485739714748
  Mo          1.58616263079990      3.58188984804636     19.25713499391160
  Mo          0.99363004442460      6.04043750237264     17.23172547106771
  Mo          9.91003411834623      6.22093339488823     17.40582495644722
  Mo          7.06715443066999      4.60428178241989     16.31866331861673
  Mo          7.00035417551792      7.83131764673223     16.57144007149971
  Mo          7.77676925989633      7.60097161163382     19.70926469740924
  Mo          7.84342001004545      4.37272965374390     19.45460324642229
  Ce          4.48186649577726      5.98191462040497     18.73288675292316
  O          -3.79877957361782      5.64652584912456     20.75126262457231
  O           1.26008490943001      9.79551472363503     19.81536717032418
  O           2.28713898695235      5.56718609048243     23.32322454690431
  O           1.42536439967991      1.91682776615981     19.17846734053827
  O           0.40006132725414      6.14548675008101     15.66932187994834
  O          12.76045808173938      6.17165460655992     16.69452063162662
  O           7.01143272669089      3.52129486291450     15.04248876180804
  O           6.89335125997952      9.09091328328336     15.47300263613075
  O           8.23396567444376      8.69266107651712     20.89393396117718
  O           8.34466638860266      3.12308341229054     20.45018634325957
  O          -0.68616730376424      7.75240084881422     20.13388024800949
  O          -0.16863994557879      5.63575619966167     21.90031609257757
  O          -0.59831607206817      3.80107675751979     19.82607699857909
  O          -1.11484460865902      5.91370220843138     18.06066033818318
  O           1.67086943488562      7.53227625557908     21.42152587771719
  O           1.74641689955435      3.90857221511073     21.12665973178504
  O           0.87758729675553      4.17636319912071     17.60680399299243
  O           0.80149520621475      7.79996992779816     17.90009261761860
  O           3.16814347752124      7.88282162257471     19.19700664429103
  O           3.67643087908273      5.79200870547480     20.93468446158115
  O           3.24936857751003      3.98294418072345     18.88710242950644
  O           2.74172992222570      6.07323132699197     17.15075562523129
  O           9.28906676829751      4.89597663225931     16.02173702899781
  O           9.24465681188380      7.67053096155804     16.20642042792350
  O           9.92726345370104      7.46372362906826     18.96675984888547
  O           9.95641195224936      4.69545691626705     18.72691696044108
  O           7.06421083705661      6.29511830450783     15.45631778704080
  O           7.65540796847404      8.66317919161401     18.14415684316322
  O           8.29732958213121      5.92843217893474     20.44201987211146
  O           7.73425222465760      3.54351792819925     17.74839853762608
  O           5.45147226097115      4.75731611123118     16.97578214365442
  O           5.39583955439514      7.51732679468618     17.19329776684110
  O           6.05695732621071      7.32105041138050     19.86594100355903
  O           6.11262295082620      4.56273812436978     19.64832795017014
  O           1.10432579237682      5.84952569261309     19.55632659622568
  O           7.86182081650443      6.12178199614869     17.90387899640682
  N          -2.64380049012116      5.69537912106030     20.46934315305892
  N          11.60744889132716      6.21445837339744     16.98440389036537
  C          -1.66228550642630      8.72465486588180     19.86470635100062
  H          -1.78806579803383      8.84027909485042     18.78162931539823
  H          -1.34753160076337      9.68508985300741     20.28235389176067
  H          -2.62111080940713      8.42929172574768     20.30229143033993
  C          -0.77050868579875      6.09575385215866     23.08220158405660
  H          -0.28851085399028      5.62754669648258     23.94499746660280
  H          -1.83824745122074      5.85491659580949     23.08129963248703
  H          -0.65294856595125      7.18277968507116     23.16504536399483
  C          -1.25636816410310      2.76863475563469     20.51323967635324
  H          -1.09347361574198      1.82059907267500     19.99294799438954
  H          -2.32937894962654      2.97706819567674     20.57105332130831
  H          -0.85755809329260      2.68062308431191     21.53085095456823
  C          -2.14876795069863      5.36836569377391     17.28307481596903
  H          -2.15602054048800      5.84382927221967     16.29826064412049
  H          -3.11416711881984      5.52503432236509     17.77459014217081
  H          -1.99019837952469      4.29170858556747     17.14918705714599
  C          10.03718781803087      3.98515401077370     15.26125717971548
  H          11.08410071750411      4.29870598736881     15.20992505930892
  H           9.62673729613584      3.92534424250097     14.24843416151732
  H           9.98714450814964      2.98429279901170     15.70464128336983
  C           9.77717772169197      8.03127078216560     14.95963049351862
  H           9.43329780873036      7.33286664598501     14.18739095202954
  H           9.43676339143596      9.03611003110846     14.69441924523701
  H          10.87094042518573      8.01108445128548     14.99591872348201
  C          10.98955885686545      7.66091927617093     19.86187624561878
  H          10.84457858098489      8.60289093290045     20.39809790320234
  H          11.93987269570217      7.68860249744207     19.31951246992666
  H          11.02068175270445      6.84491025057955     20.59362455782664
  C          10.90514283628449      3.66768700403594     18.83543908546375
  H          11.87908752157093      4.00674211994976     18.46966810898920
  H          10.59189697551450      2.79376496496298     18.25282710571542
  H          10.99665914674111      3.36078769301309     19.88180303775752

81
3-Ce(W4Mo)2
  W           5.02481587080303     13.89312599440924     15.98101811426815
  W           8.03555126874442     12.71136318062412     15.61904989042301
  W           9.05355322455915     14.54379819743990     18.10885213169606
  W           6.04238894310783     15.72567905022812     18.47083431103317
  W           7.85572472924518      8.85779005391573     20.65460698611239
  W           6.45520975128234     10.99020263227962     22.66878907210459
  W           3.59936989573743     10.53382917537223     21.17585823104919
  W           5.00183255834231      8.39947219228195     19.15492225093078
  Ce          6.38220213322365     11.95599052700121     18.97724016068312
  Mo          7.58826333425770     16.11521865313110     15.42336285028160
  Mo          5.19348814494026      7.78434087736815     22.52617234178935
  O           8.22167278772266     18.29631954326966     13.56094094987724
  O           3.57770906468311     13.79322138117471     15.08839612580492
  O           8.80089455661738     11.73596828003974     14.45123860212076
  O          10.57807694538842     14.91106057040303     18.77358226100703
  O           5.35492866264615     16.96928935035474     19.40987363388039
  O           4.51631865414165      5.70423386887811     24.48569748778955
  O           9.38094703260531      8.10243100322922     20.58234437128195
  O           6.94730019814124     11.80313525970865     24.08244661214617
  O           1.99942620711168     11.03187393302903     21.47796371634516
  O           4.42357665876364      7.31631056507555     17.97492820248038
  O           5.77846269544058     15.60162805916710     14.71797854892303
  O           8.37007163835286     14.57590864549596     14.39595257994831
  O           9.25910130063790     16.14993705113638     16.54112491231901
  O           6.66864814826988     17.17530404231861     16.86299089145383
  O           6.28726922937957     12.97089575855773     14.89381195024614
  O           9.48697364653761     13.48408984545675     16.57969207949342
  O           7.90949068600802     15.87625857750669     18.84521449427292
  O           4.70985452934252     15.36316065152989     17.15950282628577
  O           4.94963328014990     12.65727235530830     17.24128148361885
  O           7.51071544000045     11.64753275115426     16.92766420181137
  O           8.38243668180895     13.20560743089796     19.04643831544407
  O           5.82145487733122     14.21539703354871     19.36000153479695
  O           7.09026764849099      7.31542249619238     22.12623414630608
  O           5.85955948446885      9.15837402099048     23.83351482139020
  O           3.41906022792749      8.77478740029976     22.54807532396061
  O           4.58637877513991      6.93136282480291     20.82332584902678
  O           7.94059303704304      9.85620032072145     22.27843822605236
  O           4.55774852564189     11.19602274445738     22.68768695474865
  O           3.40578182585958      9.13492799297583     19.89714565384658
  O           6.77141692025506      7.79163861548491     19.50418994893487
  O           7.91459690275146     10.26277833251077     19.58741502938411
  O           6.72383923894549     12.08423164474252     21.30881162299799
  O           4.30138291367561     11.68936509403206     20.03476034590527
  O           5.48679059864341      9.87556116429627     18.31506831633601
  O           7.13458118225074     14.54943140816233     16.76092430726287
  O           5.64441506111075      9.35926134534930     21.20186882671923
  N           7.96534708195621     17.41444512031109     14.31394978659213
  N           4.79476734856827      6.53063440043926     23.67973795119956
  C           4.86843943544198     16.45406789726262     14.06430961707032
  H           4.13400047247875     15.85345483834216     13.52247096296314
  H           5.40214943734984     17.10765854212432     13.36834606349208
  H           4.34081379704250     17.07083266495544     14.80035546722109
  C           8.49960132665906     14.49097376265516     12.99664634989111
  H           9.22637707480993     13.71460438328812     12.74612285291128
  H           8.82730433116453     15.45302675182412     12.59231094798860
  H           7.53570909950168     14.22494038814855     12.54863543744594
  C          10.53613802418524     16.55424306862414     16.10750212565418
  H          11.16457332651720     16.76389116817259     16.97633902638679
  H          10.45322430194746     17.44839629281538     15.48293796117052
  H          11.00269194189115     15.75282960212581     15.52384521789402
  C           6.91979214134798     18.52253785429859     17.18587475961355
  H           6.08772683847116     18.91528136227935     17.77507685155013
  H           7.03891306637270     19.11025644420512     16.27107025360766
  H           7.83646456050692     18.59860170388568     17.78126736497986
  C           7.99148337151527      6.58193392647203     22.91860787525038
  H           8.74527575848930      6.12009215328422     22.27643750307950
  H           7.45606759444112      5.80980086957864     23.47807964028580
  H           8.49989535268959      7.24950452226192     23.62301904753069
  C           5.92661062108911      9.13405427358580     25.23812967056115
  H           6.96157161183949      9.27886021243634     25.56253262236240
  H           5.55860113109521      8.17768016109819     25.61882842816264
  H           5.32530619550839      9.94652889774127     25.65709417326365
  C           2.54204927147918      8.85239490953562     23.64653078793957
  H           2.88980992583991      9.61015468658444     24.35741735486659
  H           2.48888850031252      7.88464940247072     24.15360692369244
  H           1.54768930651361      9.14105138777475     23.29654167044292
  C           3.55002798966060      5.98923261021270     20.68339996755624
  H           2.57983425250012      6.49760299650489     20.70620662190213
  H           3.59406738263927      5.26308809499872     21.50016317891183
  H           3.65454401064553      5.47745075338994     19.72383804196713

81
(TBA)2[M{M’4O13(OMe)4MoNO}2] (M = Zr and M’ = Mo)
  Mo         -0.82086713105896      5.76734101672807     20.02521113173401
  Mo          1.62370691010225      8.13903119046231     19.60652522071928
  Mo          2.21750879644249      5.69801477023514     21.62010540670588
  Mo          1.72080311758869      3.60165143036672     19.22629382244238
  Mo          1.12774609002983      6.04416453752951     17.21233365658442
  Mo          9.78481834097555      6.22335230136201     17.43621657829398
  Mo          6.93764026020946      4.61548316606805     16.35738196123677
  Mo          6.87111129147273      7.82304704265413     16.61562126576845
  Mo          7.64351564106227      7.58726621638028     19.73499528333299
  Mo          7.70994487806525      4.37887463667905     19.47431042585376
  Zr          4.48153576854139      5.98814910969309     18.73289157889608
  O          -3.67569997954551      5.64327996568235     20.72118132117289
  O           1.44270000631673      9.79657597210621     19.76918707232408
  O           2.47490689500993      5.57662217618372     23.27105407695332
  O           1.62049969568581      1.93202413876209     19.13233519888894
  O           0.58930897963724      6.15209214524757     15.62964667164099
  O          12.63759374749524      6.16708599722282     16.72562506168810
  O           6.82332926859727      3.52861229011311     15.08759662600276
  O           6.70470693516567      9.08858868333938     15.53061856274071
  O           8.04437514931686      8.67899169512643     20.94068609456599
  O           8.15579024333499      3.11960316103209     20.48510133819907
  O          -0.55690006201823      7.75695422250785     20.10471828243995
  O          -0.03612130854088      5.63604666722585     21.87042980735087
  O          -0.46408290010665      3.80097731773562     19.79106935655696
  O          -0.98418370838426      5.91859995958158     18.02655098307670
  O           1.78670531337272      7.53727573177992     21.39409150309511
  O           1.86811384248163      3.91260872228991     21.09774905523606
  O           0.99809765045583      4.18095513101221     17.57603303531807
  O           0.91669410213914      7.80559305932990     17.87168646294251
  O           3.28090070358311      7.79358134470303     19.16377012410031
  O           3.76743160853112      5.80573065328948     20.81414735632141
  O           3.36271217053095      4.08805847082656     18.86488841070746
  O           2.87758284007501      6.07581542242672     17.21537583403393
  O           9.15684848157955      4.89955159124567     16.04919997635105
  O           9.11174739008414      7.67687746652980     16.23977392564946
  O           9.79580047138476      7.46469608651394     19.00300569481355
  O           9.82563130786311      4.69333149780961     18.75700370187870
  O           6.94510331512016      6.30052157312516     15.48455507071295
  O           7.53562990408516      8.66292531719978     18.17881371747121
  O           8.17987297949903      5.92311688847064     20.47182042573764
  O           7.61693821509058      3.54273801157223     17.77115991290148
  O           5.35323272162874      4.82241011288608     17.07188952040950
  O           5.29904121983135      7.44502080301300     17.28462624451908
  O           5.92811153497097      7.25376293569065     19.82575274990531
  O           5.98284718267205      4.63208898305908     19.61299203096037
  O           1.20933514687039      5.85308549200675     19.53063085598508
  O           7.75655875743747      6.12332870131925     17.92997173031029
  N          -2.52087212346838      5.69387818727644     20.43940970496837
  N          11.48456342643320      6.21450708439630     17.01436174454195
  C          -1.52776460173058      8.73107977333611     19.82214522036523
  H          -1.63711485169199      8.84756912973084     18.73760748322921
  H          -1.21775681365033      9.69047820635200     20.24573427421299
  H          -2.49290301888668      8.43657292811515     20.24579250144101
  C          -0.62927662320043      6.10380257735591     23.05397892755083
  H          -0.15057833273375      5.63001779760128     23.91556891891531
  H          -1.69954685367465      5.87522720307538     23.05595375767479
  H          -0.49857176260630      7.18921321267091     23.13529364442915
  C          -1.10992643882910      2.76376853848711     20.48315408400887
  H          -0.94982995771674      1.81802252556300     19.95785902479452
  H          -2.18278885724884      2.96806255892181     20.55400691431202
  H          -0.69843957075335      2.67488824834397     21.49538682519061
  C          -2.00951095698781      5.36491869475696     17.24303163658256
  H          -2.02081934129263      5.84680752421991     16.26138245061953
  H          -2.97762037074358      5.50649318026047     17.73344307218612
  H          -1.83656919298494      4.29146560030677     17.10315931958532
  C           9.89843897547656      3.97534401644877     15.29820276354144
  H          10.94944527363977      4.27541565850123     15.25272125652437
  H           9.49438464126320      3.91647796612423     14.28277571401267
  H           9.83248267402964      2.97788332449295     15.74675989355074
  C           9.63115406025132      8.03154318357285     14.98542536862336
  H           9.27234715147422      7.33407345679958     14.21948753768024
  H           9.29481929328974      9.03852190318095     14.72306559273859
  H          10.72494624901196      8.00379632755626     15.00853105558017
  C          10.85088523995155      7.65246854719122     19.90900370448634
  H          10.70926714322213      8.59631444704814     20.44284768829293
  H          11.80653301343700      7.67118662423850     19.37603506522454
  H          10.86657761796051      6.83653693582930     20.64099205794774
  C          10.76763809468160      3.65918336086389     18.86574851304946
  H          11.74082744501976      3.98811023589896     18.48933754668820
  H          10.44249018782233      2.78362932107434     18.29253351330451
  H          10.86584439655260      3.36023591428299     19.91382309961287

81
(TBA)2[M{M’4O13(OMe)4MoNO}2] (M = Zr and M’ = W)
  W           5.00743801065749     13.79258971469995     16.07366662519499
  W           8.00190773508837     12.62030913196673     15.71447669944081
  W           9.01271735081759     14.44146943177889     18.19118656177996
  W           6.01754143353648     15.61396225405309     18.55026272478339
  W           7.87649508057319      8.96471056130276     20.56607381771940
  W           6.47954201880286     11.08056406320789     22.57076304735018
  W           3.64205819202680     10.62529755803218     21.08357384414311
  W           5.03967341638377      8.50776680468267     19.07198614158141
  Zr          6.38415277471552     11.95515096591661     18.97723591194691
  Mo          7.56001524598889     16.02096286269926     15.50712573463550
  Mo          5.22445730838881      7.87390688650366     22.43681892227828
  O           8.19333424107485     18.20560481409498     13.64488328625795
  O           3.54294126334504     13.64726659360176     15.21543125776599
  O           8.75743938957967     11.59681835765473     14.58134444695317
  O          10.52881664675034     14.76616199924885     18.89717447308573
  O           5.31334681692832     16.81489337945024     19.53225408223958
  O           4.54966090457683      5.79867374189767     24.40579018757724
  O           9.42107392616062      8.25407073332640     20.45403553651941
  O           6.98492603405141     11.94003501791551     23.95236161385299
  O           2.04883818599377     11.16585628517290     21.34849708402445
  O           4.47598521369116      7.46689088998540     17.84719674839658
  O           5.74789465719267     15.49966513075037     14.80352717101703
  O           8.34420925394038     14.47541894483865     14.48330035990564
  O           9.23042311055011     16.05178182036096     16.63259364492446
  O           6.63506271764994     17.07528594508044     16.95320557142616
  O           6.26213750441581     12.87904930886740     14.96925844283444
  O           9.46418836370992     13.39423829478358     16.65887431703036
  O           7.88209202766367     15.78642445591830     18.92720665751118
  O           4.68023194167199     15.27128554683209     17.23782034144703
  O           5.00892560124372     12.58122812191652     17.35799384378544
  O           7.44617440584531     11.62465539422225     17.06207940344767
  O           8.27412005167988     13.10586946967628     19.07843758167379
  O           5.83671785426769     14.06254336325887     19.37365562871784
  O           7.12674512861687      7.41357884860078     22.03303831308341
  O           5.89099633329653      9.25366595802934     23.74313702083516
  O           3.44780002475677      8.86846569508082     22.45395393417342
  O           4.62117320980453      7.02633081562418     20.72566923512325
  O           7.97017115970017      9.94622245437710     22.19971070856333
  O           4.58193440886087     11.28265766032764     22.60983247349282
  O           3.43309401538289      9.22161578786221     19.81140936616571
  O           6.80401254909580      7.88301657120971     19.41990307188765
  O           7.85424348905168     10.38775550714994     19.52248839416799
  O           6.71818318146587     12.11650783588475     21.16195858115379
  O           4.41303662971209     11.73905609008864     19.94798552163415
  O           5.54554956363349     10.01727330746754     18.30936146513542
  O           7.11129063502457     14.46893667716527     16.83099688169343
  O           5.66956499825833      9.43806803126093     21.12818637556701
  N           7.93720438292841     17.32295387295098     14.39716360635888
  N           4.82617972593007      6.62013524716216     23.59399163343918
  C           4.82836056496628     16.35342500206838     14.16456492678761
  H           4.09430192221393     15.75415318183506     13.62038228814966
  H           5.35375514320098     17.01734532044881     13.47203126650588
  H           4.30177886746499     16.95890586466065     14.91055105643886
  C           8.45756410967604     14.38061760987465     13.08295602694896
  H           9.18535192097996     13.60597070431723     12.82928019056839
  H           8.77648255586591     15.34110001302912     12.66796216405525
  H           7.48959832684942     14.10700049331990     12.64870064651489
  C          10.51221925030424     16.43964577491890     16.19714584460069
  H          11.14175265135829     16.65120416374521     17.06494572176508
  H          10.43879471913921     17.32935285325196     15.56506944816120
  H          10.97123431121554     15.62847776993768     15.62118716770712
  C           6.89643407686981     18.41703951449225     17.29157373611103
  H           6.06384356580054     18.81194301510283     17.87892576139030
  H           7.02657502881630     19.01274816451205     16.38345437484609
  H           7.80975068190612     18.47830454297864     17.89363780393181
  C           8.03718058327419      6.70391050215295     22.83682449594751
  H           8.79859197130975      6.24381720119057     22.20213046737653
  H           7.51184202024343      5.93148206245589     23.40542460817956
  H           8.53425692845382      7.38834292173464     23.53306583385365
  C           5.94683147280207      9.24007653472807     25.14842227125257
  H           6.97812827335214      9.39511940280303     25.47995062671415
  H           5.58331659672363      8.28361519922866     25.53325143192173
  H           5.33526936207738     10.05044737041812     25.55683620890133
  C           2.57196107945705      8.95554019483374     23.55283926785391
  H           2.91865731569780      9.72174427985019     24.25499914379330
  H           2.52159347323490      7.99294934973887     24.06992840088934
  H           1.57600981298758      9.23753008807860     23.20134763803892
  C           3.57302673372423      6.09807657471385     20.57847227204390
  H           2.60979832309846      6.61958920278397     20.59475421021077
  H           3.60223907100262      5.37122220260477     21.39529268744916
  H           3.67731217145025      5.58442272024856     19.61967771736476

81
(TBA)2[M{M’4O13(OMe)4MoNO}2] (M = Hf and M’ = Mo)
  Mo         -0.81391264866011      5.76673115296544     20.02412631459112
  Mo          1.63211253223602      8.13786008240890     19.60437216547150
  Mo          2.22564031976812      5.69866862817933     21.61751441350188
  Mo          1.72983971788894      3.60284594720234     19.22572558274194
  Mo          1.13696365897304      6.04315365562291     17.21228829536481
  Mo          9.77809092688946      6.22436091909795     17.43876979770327
  Mo          6.92998070526896      4.61644519564564     16.36082386383934
  Mo          6.86246165647018      7.82202010889593     16.61925708843991
  Mo          7.63420725376607      7.58634591377959     19.73686944061243
  Mo          7.70162348075695      4.37978766787650     19.47615419762008
  Hf          4.48180586004062      5.98781973413071     18.73355682635755
  O          -3.66916281493992      5.64342489434110     20.71992617697378
  O           1.45739270770682      9.79622031274254     19.76507253430536
  O           2.48962750110248      5.57803845727714     23.26743864766446
  O           1.63521727614768      1.93296255278294     19.13077442377685
  O           0.60467349854975      6.15105094968985     15.62755378770200
  O          12.63107736560103      6.16736916585777     16.72777000397944
  O           6.80975205466158      3.52926641415142     15.09189459217178
  O           6.68997032587480      9.08798245023350     15.53574382083128
  O           8.02862225085967      8.67810270063920     20.94458458538464
  O           8.14135993163962      3.11982187800001     20.48865916594341
  O          -0.54868757694677      7.75725231487248     20.10281240180759
  O          -0.02791213421823      5.63681239729782     21.86970782795459
  O          -0.45609938894627      3.80027762016160     19.79048328068805
  O          -0.97611654572716      5.91812832293989     18.02479262267659
  O           1.79410299031289      7.53816221242207     21.39308850603159
  O           1.87573378606094      3.91224993202715     21.09781674813686
  O           1.00572139806072      4.17960107283017     17.57470355478344
  O           0.92407540770210      7.80556342803977     17.86952585072829
  O           3.28705451233515      7.78238571880984     19.16178366912779
  O           3.77046957994646      5.80673849959422     20.80222965213366
  O           3.36900166192505      4.09837676620602     18.86553973721956
  O           2.88658085105955      6.07431113928633     17.22575961690561
  O           9.14945050557376      4.89996692869093     16.05188395257900
  O           9.10386253819938      7.67815640299992     16.24257505349843
  O           9.78762793498668      7.46526678961211     19.00666780164149
  O           9.81782168917578      4.69342812280857     18.76013411299380
  O           6.93805243108328      6.30095419232431     15.48601173849955
  O           7.52741707116469      8.66379961832329     18.18176116260696
  O           8.17249748218142      5.92304056247057     20.47513375878162
  O           7.61023828568150      3.54204430772360     17.77325532491228
  O           5.34960986471839      4.82964880310240     17.08171636883089
  O           5.29463708385939      7.43625946744605     17.29317570942733
  O           5.91988690844937      7.24578627381863     19.81977517528628
  O           5.97514949773981      4.64007602545586     19.60776432098843
  O           1.21404715299330      5.85228986090125     19.53003140803369
  O           7.75192436690627      6.12377188133108     17.93162833970500
  N          -2.51432325961732      5.69364910385369     20.43834378311856
  N          11.47820376169513      6.21535344308348     17.01683240356008
  C          -1.51905201147887      8.73071843386894     19.81549686465876
  H          -1.62656398410780      8.84346874406096     18.73041296848034
  H          -1.20929733068496      9.69130832796373     20.23656487772274
  H          -2.48475562778035      8.43764515940871     20.23879357330182
  C          -0.61971000476155      6.10881984938997     23.05242776067670
  H          -0.14081074003505      5.63679529100551     23.91486643248028
  H          -1.69018646559972      5.88134093577728     23.05567616249845
  H          -0.48757036996983      7.19427877776187     23.13016472777019
  C          -1.10109719499644      2.76243507228418     20.48262314547344
  H          -0.94105997545443      1.81715011806870     19.95649348927602
  H          -2.17391394937873      2.96650764702042     20.55439147497950
  H          -0.68853955866138      2.67340628576365     21.49436715225513
  C          -2.00055758499612      5.36337672839122     17.24064800530865
  H          -2.01154796058317      5.84533386887331     16.25903141821264
  H          -2.96898697738296      5.50426693658770     17.73057093048644
  H          -1.82636173286055      4.29010702963706     17.10117526974376
  C           9.89057134362980      3.97754704475019     15.29800289717402
  H          10.94182294073345      4.27686748376828     15.25406883144875
  H           9.48680681678144      3.92277798895596     14.28223299815465
  H           9.82328275468563      2.97878147185696     15.74335436258697
  C           9.62212789015142      8.03282570102490     14.98763213164903
  H           9.26243969088925      7.33527915230450     14.22222129540599
  H           9.28540979495947      9.03982559771763     14.72584810424577
  H          10.71591101126910      8.00509920138712     15.00987226960397
  C          10.84155272836579      7.65061772543985     19.91473122620418
  H          10.69943642035300      8.59354097324279     20.45006114125474
  H          11.79786958726087      7.66990297582545     19.38303101804287
  H          10.85548312707743      6.83308576957345     20.64490730043874
  C          10.75698236126513      3.65593931804405     18.86343813021141
  H          11.73090112415432      3.98413051889762     18.48832603651207
  H          10.42895082679420      2.78436242939290     18.28586656620597
  H          10.85447063340373      3.35182545200026     19.91007582989837

81
(TBA)2[M{M’4O13(OMe)4MoNO}2] (M = Hf and M’ = W)
  W           5.00735836736481     13.78707123365758     16.08034765425211
  W           7.99970422334869     12.61539867861867     15.72008802608246
  W           9.01015355710251     14.43450777371642     18.19560750027962
  W           6.01723090716521     15.60638171222955     18.55576645577943
  W           7.87734611144343      8.97133071193212     20.56128841148542
  W           6.48021856962958     11.08580138676310     22.56386445068583
  W           3.64524421836266     10.62998720493099     21.07672122033241
  W           5.04312599178222      8.51403949518309     19.06705752367599
  Hf          6.38445815617203     11.95427855070374     18.97631957314112
  Mo          7.55854377250858     16.01614432269202     15.51244490912928
  Mo          5.22598328134236      7.87881920562450     22.43166074095885
  O           8.19143176982584     18.20113633939763     13.65001440570412
  O           3.54101695275822     13.63751778794577     15.22595304996862
  O           8.75392957761836     11.58791809520893     14.58967080245039
  O          10.52551780632634     14.75459652067795     18.90535043285668
  O           5.31195165352658     16.80339140022495     19.54184903619151
  O           4.55092550045543      5.80403652882745     24.40143921986013
  O           9.42375453414232      8.26510183193986     20.44604791799987
  O           6.98638972638695     11.95006039441234     23.94224942754969
  O           2.05259094660089     11.17456139324647     21.33743114798838
  O           4.48126569497735      7.47650475514116     17.83851209967552
  O           5.74590584740019     15.49399611564033     14.80941708085685
  O           8.34229548108508     14.46990790929809     14.48829243901470
  O           9.22934929466340     16.04567818097520     16.63796739954896
  O           6.63374791365240     17.06952995174688     16.95942715600860
  O           6.26035999895651     12.87378398944335     14.97382237747629
  O           9.46334207043952     13.38865852748456     16.66290049459823
  O           7.88156519071284     15.78065559172248     18.93260673837681
  O           4.67883653122757     15.26596112684699     17.24370880555744
  O           5.01662217441177     12.57783787058167     17.36698565282032
  O           7.44170635679463     11.62558990518735     17.07117566839412
  O           8.26482454206727     13.09910089942729     19.07771138142790
  O           5.84005365287409     14.05130689132503     19.37300300864016
  O           7.12904204399162      7.41953004891858     22.02811396826744
  O           5.89209164976198      9.25972994141893     23.73758326231134
  O           3.44905115702427      8.87387075852660     22.44760807907082
  O           4.62359039863883      7.03147201111781     20.71978514722569
  O           7.97177030620558      9.95179258561940     22.19544913372058
  O           4.58265357121264     11.28785270302729     22.60431337843877
  O           3.43510091526874      9.22593445590739     19.80505020468180
  O           6.80691985605572      7.88786296965529     19.41495798541016
  O           7.84725057779850     10.39589308406118     19.51975345255004
  O           6.71618726318295     12.11557011975096     21.15002633168076
  O           4.42331386868781     11.73946395254162     19.94163690246266
  O           5.55104862609679     10.02646600357631     18.31118862116820
  O           7.11054540998926     14.46535924801448     16.83441941307754
  O           5.67076150843368      9.44117033317583     21.12425727771138
  N           7.93553445207253     17.31847647789505     14.40237849210229
  N           4.82749335269529      6.62517235999248     23.58932904802462
  C           4.82557987162805     16.34769536975208     14.17154246132453
  H           4.09199312178978     15.74852526372344     13.62654974176462
  H           5.35030754100690     17.01288588216633     13.47972793613004
  H           4.29850158151167     16.95182094105292     14.91827528426676
  C           8.45324099461604     14.37470159064164     13.08779175312806
  H           9.18108439302019     13.60043882113992     12.83296946594819
  H           8.77094371766015     15.33518931615458     12.67188021148174
  H           7.48466767517416     14.10039284232995     12.65532670699860
  C          10.51149940122587     16.43130477792131     16.20160702057705
  H          11.14173695283660     16.64304048069008     17.06889074003945
  H          10.43908958987008     17.32047394816230     15.56865778317836
  H          10.96914558293253     15.61887859844158     15.62633878782434
  C           6.89479192505972     18.41111681437688     17.29858540610615
  H           6.06166627482190     18.80592182047435     17.88529884982684
  H           7.02573801250548     19.00726782944012     16.39087368977823
  H           7.80754745395880     18.47210331101429     17.90152441552148
  C           8.04003243189966      6.71198607253062     22.83312094830825
  H           8.80148251727790      6.25079819339713     22.19921181679256
  H           7.51527495888406      5.94045180083117     23.40346537506154
  H           8.53697362098621      7.39812633308982     23.52777489318862
  C           5.94679341078971      9.24732710373636     25.14290142352720
  H           6.97794952816687      9.40189680872059     25.47514808659205
  H           5.58233468398513      8.29146318369609     25.52833080564661
  H           5.33542033336391     10.05844582647930     25.55013639408339
  C           2.57376368131638      8.96267223098107     23.54679604779895
  H           2.92048639908742      9.73044019116941     24.24722080975003
  H           2.52406451250592      8.00106929114933     24.06578104791607
  H           1.57741607396754      9.24342089320291     23.19533727520110
  C           3.57521675034250      6.10363630674008     20.57179541304063
  H           2.61225263522630      6.62568982814064     20.58606444929176
  H           3.60271555666523      5.37748584563066     21.38929990383501
  H           3.68071448567416      5.58889114706798     19.61368614939611

81
(TBA)2[M{M’4O13(OMe)4MoNO}2] (M = Th and M’ = Mo)
  Mo         -1.01511568306335      5.76533112229710     20.07327652107693
  Mo          1.42356101743763      8.15041606028232     19.65379963916392
  Mo          2.01791193711436      5.69016121153311     21.68826037299977
  Mo          1.51211807635442      3.57274321849965     19.27711486107866
  Mo          0.91764438511390      6.03482165298268     17.24267371895516
  Mo          9.97910669686228      6.22008749690629     17.38878416780215
  Mo          7.13941146451357      4.59982294479789     16.29502155835199
  Mo          7.07297493759124      7.83575508372493     16.54900951467334
  Mo          7.85064901522287      7.60418178633031     19.69554347293349
  Mo          7.91685143743297      4.36695122006351     19.43970981979252
  Th          4.48117177492769      5.98098580286705     18.73006872399672
  O          -3.86671611514625      5.64835014065170     20.77038192554534
  O           1.16735727959268      9.79546920429659     19.83215225663450
  O           2.19489916495561      5.56864626882220     23.34882756949934
  O           1.32964373739125      1.90990102407448     19.20625271116571
  O           0.30291821582789      6.13690931727642     15.68863117100165
  O          12.82919549660672      6.17706623830466     16.67937192006965
  O           7.10542089048061      3.52018182779135     15.01568481313692
  O           6.98835317687494      9.09387948066667     15.44747480030108
  O           8.32787443121521      8.69437118697396     20.87316965012894
  O           8.43810672351817      3.12027770627562     20.42819490621063
  O          -0.75732503533513      7.75090031060238     20.14790900931905
  O          -0.24001493934096      5.63864710654307     21.91775726296753
  O          -0.67097812616606      3.80055869024661     19.84824331014537
  O          -1.18748935860032      5.90889283965043     18.07959522108429
  O           1.60274315008177      7.53184232503460     21.43391927083305
  O           1.67650896025217      3.90951223108716     21.14509660797183
  O           0.80644409747968      4.17186701806011     17.62703118264078
  O           0.73200262536552      7.79402386598024     17.91443897243584
  O           3.10000689770255      7.91588593597568     19.21097533301105
  O           3.61820904590395      5.78839630889955     20.98602331761269
  O           3.18148021399303      3.94236578646359     18.90220985115496
  O           2.66393154319890      6.06870679722932     17.12922176044108
  O           9.36184200212747      4.89587863700128     16.00440668374711
  O           9.31710029924026      7.66978000768174     16.18980962281743
  O           9.99840316775141      7.46201777671050     18.94925423396257
  O          10.02801187009864      4.69501655589579     18.70818861218442
  O           7.13462848073769      6.29510355587752     15.43990775372074
  O           7.72467921949506      8.66132420100790     18.12687110131607
  O           8.36542499483383      5.92749961683601     20.42311704314490
  O           7.80355366146079      3.54428996887899     17.73015909421199
  O           5.51311928863261      4.73251279601774     16.92973235823319
  O           5.45656639994391      7.54523057783721     17.15236528689245
  O           6.12958810026202      7.34454893162315     19.87537140226048
  O           6.18637040651425      4.53317236407790     19.65353266881100
  O           1.04326745648980      5.84749966643714     19.57078482236203
  O           7.92245016522750      6.12104395167405     17.88810943419420
  N          -2.71183564446452      5.69606932355059     20.48777272563066
  N          11.67584351615266      6.21607325577416     16.96844880652933
  C          -1.73582753228272      8.72170818994915     19.88235339499521
  H          -1.86510171325479      8.83776397611659     18.79968035573012
  H          -1.42123360277771      9.68237951825230     20.29948398827931
  H          -2.69284703896732      8.42446431616790     20.32260932279390
  C          -0.84493394673156      6.09600173320553     23.09904937261974
  H          -0.36374077549522      5.62748430373129     23.96206930914819
  H          -1.91232796631050      5.85364679050214     23.09564395355988
  H          -0.72918588637088      7.18314459642755     23.18356681477738
  C          -1.33377911728535      2.77034927026902     20.53407243405860
  H          -1.17246549011995      1.82176887686034     20.01436037250970
  H          -2.40625623675407      2.98217379470006     20.58958024849673
  H          -0.93744826675517      2.68133426395738     21.55261601931576
  C          -2.22565624081886      5.36658822107559     17.30561210380179
  H          -2.23383250733830      5.84098422492315     16.32032590473316
  H          -3.18905239618504      5.52717285549503     17.79979618512174
  H          -2.07137345906566      4.28917234392032     17.17239560421512
  C          10.11321757233251      3.99049140126316     15.24064248669173
  H          11.15911678168079      4.30767630440320     15.19091147354457
  H           9.70314193552545      3.93310889019754     14.22755098492314
  H          10.06624152843340      2.98777829733574     15.68020817760759
  C           9.85639617672057      8.03775005856774     14.94809704626657
  H           9.51574057748351      7.34450798441211     14.16973181538897
  H           9.51819155528945      9.04446567631780     14.68736307634393
  H          10.94992714907445      8.01609751937057     14.98980972719344
  C          11.06320018345192      7.66078411354206     19.84103087479627
  H          10.91878160418027      8.60286087946051     20.37713646540930
  H          12.01186159776239      7.68886318226780     19.29578741223414
  H          11.09723441510197      6.84520523289970     20.57319959522648
  C          10.98020435474628      3.67041228204617     18.81635347926742
  H          11.95360421171155      4.01372538064992     18.45306263920152
  H          10.67110048910100      2.79663216020942     18.23124543622477
  H          11.07061052405382      3.36153096342924     19.86218108136626

81
(TBA)2[M{M’4O13(OMe)4MoNO}2] (M = Th and M’ = W)
  W           5.03605778172872     13.94936635009425     15.93110811267680
  W           8.05351457687855     12.76340170225250     15.56735640126336
  W           9.07616452354864     14.60182433116467     18.06100266081849
  W           6.05856006012190     15.78763797050668     18.42486417461836
  W           7.84196799370392      8.79870029074594     20.70382491109130
  W           6.44236758786637     10.93806648520887     22.72476855380177
  W           3.57741189293558     10.48462080539565     21.23060951800792
  W           4.97898988786081      8.34301897885262     19.20356690511439
  Th          6.38319563478333     11.95694019675710     18.97962312298865
  Mo          7.60395672863273     16.16839550671958     15.37444376262965
  Mo          5.17503191904656      7.73395940435566     22.57646740691512
  O           8.23640609191366     18.34737390037227     13.51086970110174
  O           3.59517730947709     13.86446320495135     15.02760164796990
  O           8.82142688958498     11.80417359560207     14.38842549795211
  O          10.60327408042495     14.98471265460618     18.70975934637034
  O           5.37740229223411     17.04560697546203     19.34852024031997
  O           4.50050438582686      5.65039217841956     24.53152221256331
  O           9.35893292470442      8.02685246658633     20.64401439228120
  O           6.93141676973585     11.73295424752283     24.14920840155852
  O           1.97588384778658     10.96647568703438     21.54846509411882
  O           4.39445972084717      7.24602478760423     18.04010212008560
  O           5.79454636952259     15.65715274404992     14.67042984867795
  O           8.38392007433771     14.63050736294988     14.34685852770678
  O           9.27508181752067     16.20492434604478     16.48890789493521
  O           6.68695395444302     17.23078626000809     16.81206966451158
  O           6.30212356769977     13.02461938175660     14.84951598612964
  O           9.50162365451594     13.53811578174724     16.53189633986294
  O           7.92730150717604     15.93147902597325     18.79559877595420
  O           4.72762050271797     15.41818928607862     17.11336523159822
  O           4.93358675705218     12.70599016284259     17.18243867196033
  O           7.54129336313729     11.67643964820963     16.86221925404805
  O           8.43117905800115     13.26458330636265     19.01817994247319
  O           5.82393324149390     14.29351198254194     19.33798713012151
  O           7.06972511540353      7.26108148850223     22.17522090235885
  O           5.84449270007264      9.10488438165701     23.88422387111911
  O           3.40327704908744      8.72332038316020     22.60245513859782
  O           4.56615287694182      6.87978935599749     20.87650069119863
  O           7.92373078426769      9.80133449176057     22.32519968686287
  O           4.54482135146654     11.14416033918782     22.73839509479676
  O           3.38838451087523      9.08582866531931     19.95029419307612
  O           6.75074196168642      7.73983507760570     19.55277801491916
  O           7.93199341611014     10.19702735015139     19.62942123348110
  O           6.72217110981219     12.05376921142689     21.38430239095800
  O           4.25076181783081     11.65621559987263     20.08909904765359
  O           5.45616243757541      9.80564099899810     18.33549237133033
  O           7.14873220861235     14.59642501722589     16.72007351295732
  O           5.62933389326030      9.31541002122399     21.24441469919844
  N           7.98037878745321     17.46605192133253     14.26453159539433
  N           4.77742566948293      6.47983220011120     23.72828993516684
  C           4.88740207133689     16.50613114714777     14.00913451870595
  H           4.15695194827936     15.90325444046046     13.46446731330778
  H           5.42363554407790     17.15876329010576     13.31413973043364
  H           4.35437762356923     17.12445122111999     14.74001781606385
  C           8.52495674291699     14.54750062729033     12.94896756670827
  H           9.25729077075302     13.77491008191715     12.70308113933616
  H           8.85145700123927     15.51116110585837     12.54738528436746
  H           7.56603312723790     14.27744046577818     12.49267554977357
  C          10.54980431618404     16.61971968132395     16.05981278959208
  H          11.17360541430310     16.83535803860298     16.93049450738408
  H          10.46235900604747     17.51288681966435     15.43437472650473
  H          11.02562887081028     15.82221381226775     15.47819066965411
  C           6.93165652223878     18.58027212715541     17.12870535260199
  H           6.09655131886419     18.97299238989117     17.71356431182220
  H           7.05084192397700     19.16450490842903     16.21162096267718
  H           7.84641438073272     18.66351335447939     17.72615762383011
  C           7.96736255829146      6.51283431976669     22.95717540170010
  H           8.70930216773628      6.04244415780680     22.30745557625816
  H           7.42687588494364      5.74587957965119     23.51896811741485
  H           8.49117205527571      7.17065864510163     23.65948284541513
  C           5.91359413254243      9.07667053097717     25.28847406805277
  H           6.94891994845004      9.22047018008299     25.61207613856326
  H           5.54618661829206      8.11934973736146     25.66747962721591
  H           5.31306881393244      9.88787744293608     25.71094380954242
  C           2.52471218561453      8.79654064414661     23.69959148531313
  H           2.86976775561203      9.55331436880423     24.41286714992635
  H           2.47224176521657      7.82775031666889     24.20487841989301
  H           1.53019505406079      9.08380335568596     23.34907064749440
  C           3.53850689012327      5.92876884410916     20.73676186413939
  H           2.56385585651687      6.42885415733365     20.75427724782039
  H           3.58501463006516      5.20570994861284     21.55618758357879
  H           3.65023564355776      5.41390074714758     19.77970032360943
